# Supplementary material for: Brain anatomy of the Cambrian fossil Jianfengia multisegmentalis informs euarthropod phylogeny
Source: Nat Commun. 2025 Aug 28;16:7938. doi: 10.1038/s41467-025-62849-w (PMC12394709; doi:10.1038/s41467-025-62849-w)
Supplement: Supplementary file 3 — Supplementary Data 1 [file 41467_2025_62849_MOESM3_ESM.xlsx]

## Sheet: Table 1
Supplementary Table S3. Matrix of characters used in all phylogenetic analyses. Extinct taxa indicated by the sbol †.			Priapulus caudatus	Caenorhabditis elegans	Jianfengia multisegmentalis †	Fuxianhuia protensa †	Orthoporous ornatus	Scutigera coleoptrata	Scolopendra polymorpha	Artemia salina	Ligia occidentalis	Pseudosquilla ciliata	Periplaneta americana	Macroglossum stellatarum	Drosophila melanogaster	Leanchoilia †	Alalcomenaeus †	Lycythorhyncus sp.	Euproops danae †	Limulus polyphemus	Mollisonia symmetrica †	Heptathela kimurai	Cupiennius salei	Eremobates pallipes	Hadrurus arizonensis	Mastigoproctus giganteus	Phrynus marginemaculata
1	Nerve cords lateralized	1	0	0	0	0	0	0	0	0	0	0	0	0	0	0	0	0	0	0	0	0	0	0	0	0	0
2	Segmented postoral nervous system	0	0	0	1	0	1	1	1	0	0	0	0	0	0	1	1	1	1	1	1	1	1	1	1	1	1
3	Cerebrum asegmental, comprises discreted domains	0	1	1	0	0	1	1	1	0	0	0	0	0	0	1	1	1	1	1	1	1	1	1	1	1	1
4	Cerebral divisions: arcuate body, central body most anterior along a-p axis	0	0	0	0	0	0	1	1	1	1	1	1	1	1	0	0	1	0	1	0	0	0	0	0	0	0
5	Cerebral divisions: cheliceral “ganglia” most anterior along a-p axis	0	0	0	0	0	0	0	0	0	0	0	0	0	0	0	0	0	0	0	1	1	1	1	1	1	1
6	Ce3 “hemi-ganglia” (also indicates ce3 deutocerebrum) flank stomodeum	0	0	0	1	0	0	0	0	1	1	1	1	1	1	1	1	1	1	1	0	0	0	0	0	0	0
7	Cheliceral “hemi-ganglia” (indicating ce3) flank foregut opening	0	0	0	0	0	0	0	0	0	0	0	0	0	0	0	0	0	0	0	1	1	1	1	1	1	1
8	Cheliceral hemiganglia connected by prominent bridge	0	0	0	0	0	0	0	0	0	0	0	0	0	0	0	0	0	0	0	1	1	0	0	1	0	0
9	Cheliceral hemiganglia provide short nerves to chela	0	0	0	0	0	0	0	0	0	0	0	0	0	0	0	0	0	0	0	1	1	1	1	1	1	1
10	Deutocerebral ganglia flanking stomodeum extends long nerves to rostral chela	0	0	0	0	0	0	0	0	0	0	0	0	0	0	0	0	1	1	1	0	0	0	0	0	0	0
11	Bridging ce2 domains (indicate mushroom body) supplied by optic pathways	0	0	0	0	0	0	0	0	0	0	0	0	0	0	0	0	0	0	1	1	0	1	1	1	0	0
12	Heterolateral arcuate body (also indicated ce1) supplied by principal eye pathways	0	0	0	0	0	0	0	0	0	0	0	0	0	0	0	0	1	0	1	1	0	1	1	0	1	1
13	Cephalic exoskeleton composed of discrete elements	0	0	0	1	1	0	0	0	1	1	1	1	1	1	0	0	0	0	0	0	0	0	0	0	0	0
14	Carapace covers cerebrum and paired appendicular neuromeres	0	0	0	1	0	0	0	0	0	0	0	0	0	0	1	1	0	0	1	1	1	1	1	1	1	1
15	Paired motile trunk leg-like appendages constrained to six	0	0	0	0	0	0	0	0	0	0	0	0	0	0	0	0	1	1	1	1	1	1	1	1	1	1
16	At least two pairs of eyes, medial pair designated principal eyes/ocelli/nauplius	0	0	0	1	0	0	0	0	1	1	1	1	1	1	1	1	1	0	1	1	1	1	1	1	1	1
17	Seriate vis neuropils constrained	0	0	0	0	0	0	0	0	0	0	0	0	0	0	1	0	0	0	1	1	1	1	1	1	1	1
18	Eye neuropils constrained to lateralized eyestalks or optic lobes	0	0	0	1	1	0	1	0	1	1	1	1	1	1	0	0	0	0	0	0	0	0	0	0	0	0
19	Paired motile trunk appendages exceeds six	0	0	0	1	0	1	1	1	1	1	1	0	0	0	0	0	0	0	0	0	0	0	0	0	0	0
20	Eye pathways segregate to divergent centers	0	0	0	1	0	0	0	0	0	0	0	0	0	0	0	0	1	1	1	1	1	1	1	1	1	1
21	Organism body plan: asegmental cerebrum, segmented tagma	0	0	0	1	1	1	1	1	1	1	1	1	1	1	1	1	1	1	1	1	1	1	1	1	1	1
22	Cerebrum + motile appendicular neuromeres constrained beneath carapace	0	0	0	1	0	0	0	0	0	0	1	0	0	0	0	0	0	1	1	1	1	1	1	1	1	1
23	Chela terminal of elbowed “great appendage” is short and stout	0	0	0	1	0	0	0	0	0	0	0	0	0	0	0	0	0	0	0	0	0	0	0	0	0	0
24	Clear distinction of labrum	0	0	0	1	1	1	1	1	1	1	1	1	1	1	1	0	0	0	0	0	0	0	0	0	0	0
25	Cerebrum completely aseriate	1	0	1	0	0	0	0	0	0	0	0	0	0	0	0	0	0	0	0	0	0	0	0	0	0	0
26	Trunk asegmental	1	0	1	0	0	0	0	0	0	0	0	0	0	0	0	0	0	0	0	0	0	0	0	0	0	0
27	Cephalon naked, lacks appendages	1	1	1	0	0	0	0	0	0	0	0	0	0	0	0	0	0	0	0	0	0	0	0	0	0	0
28	Segmental neuromeres of T1-T6 comprise synganglion	0	0	0	0	0	0	0	0	0	0	0	0	0	0	0	1	0	1	1	1	1	1	1	1	1	1
29	Ce3 appendages annulate	0	0	0	0	0	1	1	1	0	1	1	1	1	1	0	0	0	0	0	0	0	0	0	0	0	0
30	Segmental neuropils of prosoma arranged as elongated but contiguous repeats	0	0	0	0	0	0	0	0	0	0	0	0	0	0	0	0	0	0	1	0	0	0	1	1	1	1
31	Chela terminal of elbowed “great appendage” pectinate/flagellate	0	0	0	0	0	0	0	0	0	0	0	0	0	0	1	1	0	0	0	0	0	0	0	0	0	0
32	Stomodeum elongated from ce2 level until segment T1, T2 (Alacomeanus, Limulus)	0	0	0	0	0	0	0	0	0	0	0	0	0	0	1	0	0	1	1	0	0	0	0	0	0	0
33	First segmental neuromeres flank midline cerebrum	0	0	0	0	0	0	0	0	0	0	0	0	0	0	0	0	0	0	0	1	1	1	1	1	1	1
34	Post cerebral segmental trunk ganglia extend across midline	0	0	0	0	1	1	1	1	1	1	1	1	1	1	0	1	0	0	0	0	0	0	1	1	1	1
35	Post cerebral segmental trunk ganglia manifest as paired separated hemiganglia	0	0	0	0	0	0	0	0	0	0	0	0	0	0	1	0	0	0	1	0	0	0	0	0	0	0
36	Post prosomal (i.e. segments T1-T6) segmental ganglia homonomous	0	0	0	0	0	0	0	0	0	0	0	0	0	0	1	1	1	1	1	1	1	1	1	1	1	1
37	First pair of postcerebral ganglia fused with deutocerebrum	0	0	0	0	0	1	1	1	0	0	0	0	0	0	0	0	0	0	0	0	0	0	0	0	0	0
38	First pair of postcerebral appendages absent	0	0	0	0	0	1	1	1	0	0	0	1	1	1	0	0	0	0	0	0	0	0	0	0	0	0
39	First pair of postcerebral appendages specialized as tool, sensory, predation	0	0	0	0	0	0	0	0	1	1	1	0	0	0	0	0	0	1	1	1	1	1	1	1	1	1
40	2nd-4th pair of postcerebral appendages gnathal	0	0	0	0	1	1	1	1	1	1	1	1	1	1	0	0	0	0	0	0	0	0	0	0	0	0
41	Opisthosomal segmental ganglia condensed within prosomal space	0	0	0	0	0	0	0	0	0	0	0	0	0	0	0	0	0	0	0	0	1	1	0	0	0	0
42	Profuse inter/intra neuromere heterolateral connections	0	0	0	0	0	0	0	0	0	0	0	0	0	0	0	0	0	0	1	1	1	1	1	1	1	1
43	Prosomal neuromeres elaborately layered	0	0	0	0	0	0	0	0	0	0	0	0	0	0	0	0	0	1	1	1	1	1	1	1	1	1
44	Prosomal neuromeres possess complex centrifugal organization	0	0	0	0	0	0	0	0	0	0	0	0	0	0	0	0	0	1	1	1	1	1	1	1	1	1
45	Cerebral domain ce3 innervates antennules	0	0	0	0	1	1	1	1	0	1	1	1	1	1	0	0	0	0	0	0	0	0	0	0	0	0
46	Second antenna innervate by first true segment (T1, aka tritocerebrum)	0	0	0	0	0	0	0	0	1	1	1	0	0	0	0	0	0	0	0	0	0	0	0	0	0	0
47	Prosoma/Opisthosomal ground pattern	0	0	0	0	0	0	0	0	0	0	0	0	0	0	0	0	0	1	1	1	1	1	1	1	1	1
48	Thoracic ganglia tagmal and differentiated for mobility, capture, swimming	0	0	0	0	0	0	0	0	1	1	1	1	1	1	0	0	0	0	0	0	0	0	0	0	0	0
49	All trunk T1-Tx segments equipped with homonymous appendages	0	0	0	1	0	0	0	0	0	0	0	0	0	0	1	1	0	0	0	0	0	0	0	0	0	0
50	T1-T3 segmental ganglia can form synganglion	0	0	0	1	0	0	0	0	1	0	1	1	1	1	0	0	0	0	0	0	0	0	0	0	0	0
51	Principal and lateral eyes attached by short peduncle	0	0	0	0	0	0	0	0	0	0	0	0	0	0	1	1	0	0	0	0	0	0	0	0	0	0
52	Circumpharangeal ring-like cerebrum	0	1	1	0	0	0	0	0	0	0	0	0	0	0	0	0	0	0	0	0	0	0	0	0	0	0
53	Asegmental trunk nervous system	0	1	1	0	0	0	0	0	0	0	0	0	0	0	0	0	0	0	0	0	0	0	0	0	0	0
54	Ommatidia equipped with four cone prologations	0	0	0	1	0	0	0	0	1	1	1	1	1	1	0	0	0	0	0	0	0	0	0	0	0	0
55	Eyestalks articulate with head caspule	0	0	0	0	1	0	0	0	0	0	1	0	0	0	0	0	0	0	0	0	0	0	0	0	0	0
56	Compound eye supported on sutured eyestalk	0	0	0	1	0	0	0	0	1	0	1	0	0	0	0	0	0	0	0	0	0	0	0	0	0	0
57	Compound eye integrated onto “head” cuticle	0	0	0	0	0	0	1	0	0	1	0	1	1	1	0	0	0	1	1	0	0	0	0	0	0	0
58	Unpaired ventral nerve	0	1	0	0	0	0	0	0	0	0	0	0	0	0	0	0	0	0	0	0	0	0	0	0	0	0
59	Absence of rostral-medial eyes/ocelli	1	0	0	0	1	1	1	1	0	0	0	0	0	0	0	0	0	0	0	0	0	0	0	0	0	0
60	Tritocerebrum much reduced absorbed into ce3.	0	0	0	0	1	1	1	1	0	0	0	0	0	0	0	0	0	0	0	0	0	0	0	0	0	0
61	Single caudal ganglion	0	1	0	0	0	0	0	0	0	0	0	0	0	0	0	0	0	0	0	0	0	0	0	0	0	0
62	Neck ganglion/pharyngeal nerve ring	0	1	1	0	0	0	0	0	0	0	0	0	0	0	0	0	0	0	0	0	0	0	0	0	0	0
63	Modified (venomous/caliper) raptorial post antennal appendage pair	0	0	0	0	1	0	1	1	0	0	0	0	0	0	0	0	0	0	0	0	0	0	0	0	0	0
64	Pharyngeal neural plexus/pharyngeal network	0	1	0	0	0	0	0	0	0	0	0	0	0	0	0	0	0	0	0	0	0	0	0	0	0	0
65	Mandibles from T2 segmental ganglion	0	0	0	0	1	1	1	1	1	1	1	1	1	1	0	0	0	0	0	0	0	0	0	0	0	0
66	Segmental ganglia heteromorphic, grouped according to tagma	0	0	0	0	0	0	0	0	1	0	1	1	1	1	0	0	0	0	0	0	0	0	0	0	0	0
67	Segmental ganglia serving more than 3 paired postmandibular gnathal appendages	0	0	0	0	0	0	1	1	0	0	1	0	0	0	0	0	0	0	0	0	0	0	0	0	0	0
68	Paired peripheral nerve tracts	0	1	0	0	0	0	0	0	0	0	0	0	0	0	0	0	0	0	0	0	0	0	0	0	0	0
69	Genetically fixed number of neurons	0	0	1	0	0	0	0	0	0	0	0	0	0	0	0	0	0	0	0	0	0	0	0	0	0	0
70	“Diplosegmental” double or more ganglia/segment	0	0	0	0	1	1	0	0	0	0	0	0	0	0	0	0	0	0	0	0	0	0	0	0	0	0
71	Postgnathal segmental ganglia isomorphic	0	0	0	0	1	1	1	1	0	0	0	0	0	0	0	0	0	0	0	0	0	0	0	0	0	0
72	Eye stalk with discrete layered neuropil	0	0	0	1	0	0	0	0	1	0	1	0	0	0	0	0	0	0	0	0	0	0	0	0	0	0
73	Central complex comprises columnar 9+9 subdivisions	0	0	0	0	0	0	0	0	0	1	1	1	1	1	0	0	0	0	0	0	0	0	0	0	0	0
74	Great appendage at deutocerebrum	0	0	0	1	0	0	0	0	0	0	0	0	0	0	1	1	0	0	0	0	0	0	0	0	0	0
75	Noduli type neuropils associated with central complex	0	0	0	0	0	0	0	0	0	0	1	1	1	1	0	0	0	0	0	0	0	0	0	0	0	0
76	Central complex denoted by discrete stratification	0	0	0	0	0	0	0	0	1	1	1	1	1	1	0	0	0	0	0	0	0	0	0	0	0	0
77	Multiple parallel fibers at ce2 forming varicose lobes	0	0	0	0	0	0	1	1	0	0	1	1	1	1	0	0	0	0	0	0	0	0	0	0	0	0
78	Multiple parallel fibers originating in calyx	0	0	0	0	0	0	1	1	0	0	1	1	1	1	0	0	0	0	0	0	0	0	0	0	0	0
79	Central complex reflects general rectilinear organization of cerebrum	0	0	0	0	0	0	1	1	0	0	0	0	0	0	0	0	0	0	0	0	0	0	0	0	0	0
80	Central complex (arcuate) comprises multiple columns and multiple layers	0	0	0	0	0	0	0	0	0	0	0	0	0	0	0	0	0	0	0	0	1	1	1	1	1	1
81	Central complex (arcuate) comprises multiple columns but negligible layers	0	0	0	0	0	0	0	0	0	0	0	0	0	0	0	0	0	0	1	0	0	0	0	0	0	0
82	Clustered parallel fibers (ce2) supplied by secondary eyes	0	0	0	0	0	0	0	0	0	0	0	0	0	0	0	0	0	0	1	0	1	1	1	1	1	1
83	Clustered parallel fibers (ce2) add. supply from 1st trunk neuromere (pedipalps)	0	0	0	0	0	0	0	0	0	0	0	0	0	0	0	0	0	0	0	0	0	0	1	0	0	0
84	Clustered parallel fibers supplied by second trunk neuromere first legs	0	0	0	0	0	0	0	0	0	0	0	0	0	0	0	0	0	0	0	0	0	0	0	0	0	1
85	Clustered parallel fibers (ce2) supplied by secondary eyes, sensory pectens	0	0	0	0	0	0	0	0	0	0	0	0	0	0	0	0	0	0	0	0	0	0	0	1	0	0
86	Clustered parallel fibers (ce2) supplied by 4th leg chemoreceptors	0	0	0	0	0	0	0	0	0	0	0	0	0	0	0	0	0	0	0	0	0	0	0	0	0	1
87	Voluminous ce2 center dominates rostral volume beneath carapace	0	0	0	0	0	0	0	0	0	0	0	0	0	0	0	0	0	0	1	0	0	0	0	0	0	1
88	Secondary eyes comprise a single pair of “Exner” facetted compound eyes.	0	0	0	0	0	0	0	0	0	0	0	0	0	0	1	1	0	0	1	0	0	0	0	0	0	0
89	Prominent olfactory glomeruli at domain ce3	0	0	0	0	0	0	1	0	1	1	1	1	1	1	0	0	0	0	0	0	0	0	0	0	0	0
90	Haptic neuropils at deutocerebrim (ce3)	0	0	0	0	0	1	1	1	1	0	1	0	0	0	0	0	0	0	0	0	0	0	0	0	0	0
91	Prominent haptic/chemosensory neuropils at segment T1	0	0	0	0	0	0	0	0	1	1	1	1	0	0	0	0	0	0	0	0	0	0	0	0	0	0
92	Central complex drastically reduced	0	0	0	0	0	1	1	0	0	0	0	0	0	0	0	0	0	0	0	0	0	0	0	0	0	0
93	Secondary longitudinal neurites	0	1	1	0	0	0	0	0	0	0	0	0	0	0	0	0	0	0	0	0	0	0	0	0	0	0
94	Paired glomeruli as ventral satellite to midline neuropil	0	0	0	0	0	0	0	0	0	0	1	1	1	1	0	0	0	0	0	0	0	0	0	0	0	0
95	Lateral ocelli sensu Paulus	0	0	0	0	0	1	0	1	0	0	0	0	0	0	0	0	0	0	0	0	0	0	0	0	0	0
96	Buccal features innervated	0	1	1	0	0	0	0	0	0	0	0	0	0	0	0	0	0	0	0	0	0	0	0	0	0	0
97	Glomerular ce2 optic neuropil only	0	0	0	0	1	1	0	1	0	0	0	0	0	0	0	0	0	0	0	0	0	0	0	0	0	0
98	Two nested ce2 retinotopic optic neuropils	0	0	0	0	0	0	1	0	1	1	0	0	0	0	0	0	0	0	0	0	0	0	0	0	0	0
99	Three nested ce2 retinotopic optic neuropils	0	0	0	1	0	0	0	0	0	0	1	1	1	1	0	0	0	0	0	0	0	0	0	0	0	0
100	Muscle fibers make synapses with non-dendritic neurons	0	0	1	0	0	0	0	0	0	0	0	0	0	0	0	0	0	0	0	0	0	0	0	0	0	0
101	Exoskeleton generally absent	1	1	1	0	0	0	0	0	0	0	0	0	0	0	0	0	0	0	0	0	0	0	0	0	0	0
102	Partial or complete fusion of asegmental brain with 1-3 postcerebral neuromeres	0	0	0	0	0	0	0	0	0	0	0	0	1	1	0	0	0	0	0	0	0	0	0	0	0	0
103	Tagmata strictly are prosoma+opisthosoma with pygidium/spine/telson/hose	0	0	0	0	0	0	0	0	0	0	0	0	0	0	0	1	0	1	1	1	0	0	1	1	0	0
104	Sclerites integrated in cephalon	0	0	0	1	1	1	1	1	1	1	1	1	1	1	0	0	0	0	0	0	0	0	0	0	0	0
105	Chelicera modest	0	0	0	0	0	0	0	0	0	0	0	0	0	0	0	0	0	0	1	1	1	1	0	1	1	1
106	Chelicera massive, predatory weapon	0	0	0	0	0	0	0	0	0	0	0	0	0	0	1	1	0	0	0	0	0	0	1	0	0	0
107	Pedipalps robust, raptorial	0	0	0	0	0	0	0	0	0	0	0	0	0	0	0	0	0	0	0	0	0	0	0	1	1	1
108	Undergoes molting development	0	1	1	0	0	1	1	1	1	1	1	1	1	1	0	0	1	0	1	0	1	1	1	1	1	1
109	Pedipalps modest	0	0	0	0	0	0	0	0	0	0	0	0	0	0	0	0	0	1	1	1	1	1	0	0	0	0
110	T1 appendages undifferentiated and biramous	0	0	0	1	0	0	0	0	0	0	0	0	0	0	1	1	0	0	0	0	0	0	0	0	0	0
111	Paired lateral unsegmented nerve cords	1	0	0	0	0	0	0	0	0	0	0	0	0	0	0	0	0	0	0	0	0	0	0	0	0	0
112	Contiguous neuropil through length of body	1	0	1	0	0	0	0	0	0	0	0	0	0	0	0	0	0	0	0	0	0	0	0	0	0	0
113	Raptorial proboscis	1	1	0	0	0	0	0	0	0	0	0	0	0	0	0	0	0	0	0	0	0	0	0	0	0	0
114	D-V lobed brain	1	0	0	0	0	0	0	0	0	0	0	0	0	0	0	0	0	0	0	0	0	0	0	0	0	0
115	Dorsal unsegmented nerve cord	1	0	0	1	1	0	0	0	0	0	0	0	0	0	0	0	0	0	0	0	0	0	0	0	0	0
116	Midline anterior sclerite	0	0	0	1	1	0	0	0	1	0	0	0	0	0	0	0	0	0	0	0	0	0	0	0	0	0
117	Midline anterior sclerite bears ocelli/nauplius eyes	0	0	0	1	0	0	0	0	1	0	0	0	0	0	0	0	0	0	0	0	0	0	0	0	0	0
118	Lateral sclerites flank midline anterior sclerites	0	0	0	1	1	0	0	0	1	0	0	0	0	0	0	0	0	0	0	0	0	0	0	0	0	0
119	Total postdeutocerebral segments do not exceed 16	0	0	0	0	0	0	0	0	0	0	0	0	0	0	1	1	0	0	0	0	0	0	0	0	0	0
120	Telson paddlelike	0	0	0	0	0	0	0	0	0	0	0	0	0	0	1	1	0	0	0	0	0	0	0	0	0	0
