# Supplementary material for: Brain anatomy of the Cambrian fossil Jianfengia multisegmentalis informs euarthropod phylogeny
Source: Nat Commun. 2025 Aug 28;16:7938. doi: 10.1038/s41467-025-62849-w (PMC12394709; doi:10.1038/s41467-025-62849-w)
Supplement: Supplementary file 4 — Supplmentary Data 2 [file 41467_2025_62849_MOESM4_ESM.zip]

Archive with 3 entries (2 files):
- Nexus/
- Nexus/NEXUS.docx
- __MACOSX/Nexus/._NEXUS.docx
